# Supplementary material for: Comparative Study of Four Coloured Nanoparticle Labels in Lateral Flow Immunoassay
Source: Nanomaterials (Basel). 2021 Dec 2;11(12):3277. doi: 10.3390/nano11123277 (PMC8708713; doi:10.3390/nano11123277)
Supplement: Supplementary file 1 [file nanomaterials-11-03277-s001.zip]

Archive with 1 entries (1 files):
- nanomaterials-1472287-supplementary.pdf
